# Supplementary material for: Individual cristae within the same mitochondrion display different membrane potentials and are functionally independent
Source: EMBO J. 2019 Oct 14;38(22):e101056. doi: 10.15252/embj.2018101056 (PMC6856616; doi:10.15252/embj.2018101056)
Supplement: Supplementary file 3 — Movie EV2 [file EMBJ-38-e101056-s003.zip]

Archive with 2 entries (2 files):
- Movie_EV2.docx
- Movie_EV2.avi
