# Supplementary material for: Individual cristae within the same mitochondrion display different membrane potentials and are functionally independent
Source: EMBO J. 2019 Oct 14;38(22):e101056. doi: 10.15252/embj.2018101056 (PMC6856616; doi:10.15252/embj.2018101056)
Supplement: Supplementary file 7 — Source Data for Expanded View [file EMBJ-38-e101056-s007.zip]

Archive with 11 entries (10 files):
- Slide1.tiff
- Slide5.tiff
- Slide4.tiff
- Slide3.tiff
- Slide2.tiff
- __MACOSX/
- __MACOSX/._Slide1.tiff
- __MACOSX/._Slide5.tiff
- __MACOSX/._Slide4.tiff
- __MACOSX/._Slide3.tiff
- __MACOSX/._Slide2.tiff
